# Supplementary material for: Global greenhouse gas emissions from residential and commercial building materials and mitigation strategies to 2060
Source: Nat Commun. 2021 Oct 21;12:6126. doi: 10.1038/s41467-021-26212-z (PMC8531392; doi:10.1038/s41467-021-26212-z)
Supplement: Supplementary file 3 — Source Data [file 41467_2021_26212_MOESM3_ESM.xlsx]

## Sheet: INDEX
Item	Link			Supporting Information for
Fig.1A	Fig.1A			Global greenhouse gas emissions from residential and commercial building materials and mitigation strategies to 2060
Fig.1B	Fig.1B
Fig.1C	Fig.1C			Xiaoyang Zhong1*, Mingming Hu1,2, Sebastiaan Deetman1,3, Bernhard Steubing1, Haixiang Lin1,4, Glenn Aguilar Hernandez1, Carina Harpprecht1,5, Chunbo Zhang1, Arnold Tukker1,6, Paul Behrens1,7*
Fig.1D	Fig.1D			1 Institute of Environmental Sciences (CML), Leiden University, 2333 CC Leiden, The Netherlands
Fig.2	Fig.2			2 School of Management Science and Real Estate, Chongqing University, Chongqing 40045, China
Fig.3	Fig.3			3 Copernicus Institute for Sustainable Development, Utrecht University, 3584 CB Utrecht, The Netherlands
Fig.4A	Fig.4A			4 Delft Institute of Applied Mathematics, Delft University of Technology, 2628 CD Delft, The Netherlands
Fig.4B	Fig.4B			5 German Aerospace Center (DLR), Institute of Networked Energy Systems, German Aerospace Center (DLR), Curiestr. 4, 70563 Stuttgart, Germany
Fig.S3	Fig.S3			6 Netherlands Organization for Applied Scientific Research TNO, 2595 DA The Hague, The Netherlands
Fig.S4	Fig.S4			7 Leiden University College The Hague, Leiden University, 2595 DG The Hague, The Netherlands
Fig.S5	Fig.S5			* Corresponding author, email: x.zhong@cml.leidenuniv.nl;
				* Corresponding author, email: p.a.behrens@luc.leidenuniv.nl

## Sheet: Fig.1A
Unit: Gt CO2 eq
year	aluminium	brick	concrete	copper	glass	steel	wood
2020	0.323476	0.60022	1.25651	0.0535271	0.0488487	1.11895	0.0760056
2025	0.340099	0.640631	1.34201	0.0596908	0.0526564	1.1454	0.0779093
2030	0.345852	0.664745	1.40581	0.0622108	0.054935	1.17844	0.0786419
2035	0.334284	0.687342	1.46207	0.0631871	0.0560034	1.14406	0.0802876
2040	0.341606	0.711529	1.52051	0.0705948	0.0582021	1.17609	0.0828247
2045	0.343402	0.742119	1.583	0.0735909	0.060602	1.17946	0.0855766
2050	0.347639	0.763159	1.62901	0.0763464	0.0626311	1.20226	0.0875811
2055	0.366093	0.822703	1.72421	0.0841358	0.0664011	1.24801	0.0937008
2060	0.376162	0.858834	1.79674	0.0884635	0.0693514	1.30873	0.0966489

## Sheet: Fig.1B
Unit: %
Year	2020	2025	2030	2035	2040	2045	2050	2055	2060
High income	0.17084	0.158023	0.149883	0.145496	0.139792	0.134506	0.128695	0.121009	0.11543
Upper middle income	0.613642	0.597766	0.582476	0.551897	0.521639	0.488629	0.452431	0.406505	0.372849
Low & lower middle income	0.215517	0.244211	0.267641	0.302607	0.33857	0.376865	0.418873	0.472486	0.511721

## Sheet: Fig.1C
Unit: Gt CO2 eq
Year	2020	2025	2030	2035	2040	2045	2050	2055	2060
India	0.329877	0.409819	0.476412	0.559547	0.657414	0.744574	0.82585	0.922766	0.983048
China region	1.39047	1.41257	1.40291	1.29655	1.21872	1.11339	0.992514	0.85527	0.7718
Western Africa	0.088305	0.107503	0.129058	0.149843	0.177269	0.213313	0.259098	0.367573	0.458478
Rest of South Asia	0.0947327	0.107936	0.118849	0.131246	0.150401	0.170035	0.190955	0.233365	0.268395
Eastern Africa	0.0418134	0.0485951	0.058738	0.0711554	0.0898316	0.114059	0.148468	0.183909	0.23471
Middle East	0.168942	0.172927	0.183965	0.184889	0.191155	0.196902	0.201907	0.218185	0.223394

## Sheet: Fig.1D
Unit: Tonne CO2 eq / Million $
Region	GHG 2020-2060 / GDP 2020
Canada	828.333
USA	361.762
Mexico	1551.39
Central America	1884.92
Brazil	1216.99
Rest of South America	1680.3
Northern Africa	2564.44
Western Africa	7300.06
Eastern Africa	8161.25
South Africa	2026.45
Western Europe	605.946
Central Europe	941.948
Turkey	1458.06
Ukraine region	1381.67
Central Asia	1794.72
Russia region	910.93
Middle East	2095.1
India	3829.75
Korea region	629.596
China region	1872.18
Southeastern Asia	2324.57
Indonesia region	1960.31
Japan	480.525
Oceania	793.858
Rest of South Asia	4854.65
Rest of Southern Africa	5267.69

## Sheet: Fig.2
unit: Gt CO2 eq
region	M1	M2	M3	M4	M5	M6	M7	M1_min	M1_max	M2_min	M2_max	M3_min	M3_max	M4_min	M4_max	M5_min	M5_max
Canada	0.49478	0.0523069	0.115284	0.0437963	0.0568032	0.0197556	0.0140105	0.102027	0.096733	0.00720636	0.00628966	0.0230567	0	0.00875925	0.00875925	0.0112221	0
USA	2.87647	0.170683	0.518774	0.211656	0.296169	0.0919131	0.0705882	0.470463	0.440715	0.0255959	0.0228885	0.103755	0	0.0423311	0.0423311	0.0586183	0
Mexico	1.19105	0.105375	0.280364	0.102917	0.10941	0.0416284	0.0335592	0.215754	0.20569	0.014567	0.0127186	0.0560427	0	0.0205781	0.0205781	0.021615	0
C.America	0.615309	0.0545599	0.176601	0.0684915	0.0525746	0.0271137	0.0209285	0.118075	0.116738	0.00796762	0.00705462	0.0352024	0	0.0136733	0.0136555	0.0103442	0
Brazil	1.52626	0.0543561	0.244034	0.131146	0.0687642	0.0469515	0.0232079	0.252714	0.226272	0.00828553	0.00745361	0.0487303	0	0.0262292	0.0262288	0.0135976	0
RS.America	1.70175	0.109329	0.449698	0.153981	0.13294	0.0617369	0.0385125	0.32467	0.327457	0.0168862	0.0152377	0.0899033	0	0.0307843	0.0307712	0.0262924	0
N.Africa	1.21295	0.0942786	0.32281	0.124933	0.0878574	0.0622615	0.0348041	0.214273	0.20966	0.0137295	0.0121454	0.0645621	0	0.0249867	0.0249867	0.0173615	0
W.Africa	3.50427	0.179573	0.788793	0.246559	0.129199	0.156584	0.0779794	0.427195	0.427788	0.0254778	0.0223378	0.157759	0	0.0493118	0.0493118	0.0255226	0
E.Africa	1.7521	0.0846298	0.412244	0.156634	0.0628875	0.0848665	0.0427318	0.211381	0.211468	0.0119266	0.0104331	0.0824489	0	0.0313269	0.0313269	0.0124121	0
S.Africa	0.352713	0.0375076	0.121892	0.0417688	0.0318824	0.0137456	0.0120106	0.0837917	0.0842619	0.00548077	0.00485265	0.0243784	0	0.00835376	0.00835376	0.00630311	0
W.Europe	3.90934	0.204757	0.834614	0.319555	0.459852	0.268461	0.099102	0.733162	0.646233	0.0311757	0.0280128	0.166923	0	0.0639109	0.0639109	0.0916025	0
C.Europe	0.936564	0.0609074	0.201946	0.0666094	0.110854	0.0634725	0.0223854	0.19486	0.178119	0.00925038	0.00830552	0.0403882	0	0.0133219	0.0133219	0.0220748	0
Turkey	0.755705	0.0575389	0.175612	0.0621332	0.0689013	0.0378207	0.0244727	0.141648	0.137685	0.00850612	0.00756498	0.0350121	0	0.0124266	0.0124266	0.0134991	0
Ukraine	0.284921	0.0192415	0.0631579	0.0246849	0.026617	0.0188459	0.0057747	0.0531019	0.0516932	0.00281952	0.00250035	0.0125427	0	0.0049322	0.00492419	0.00528237	0
C.Asia	0.326602	0.0309512	0.0940016	0.0335489	0.0333222	0.0209815	0.013224	0.0696144	0.0689559	0.00458524	0.00407996	0.0187797	0	0.00669143	0.00669143	0.00650164	0
Russia	0.951142	0.0876966	0.225891	0.0921225	0.109963	0.0352328	0.0209768	0.201688	0.201497	0.0131415	0.0117438	0.0451395	0	0.0184047	0.0183981	0.0218284	0
M.East	2.79915	0.200776	0.743277	0.3452	0.23097	0.0973212	0.0678631	0.520276	0.516948	0.0295009	0.0261793	0.148655	0	0.06904	0.06904	0.0459103	0
India	8.63617	0.683661	2.24936	0.755622	0.531986	0.606448	0.387921	1.36361	1.36487	0.0981113	0.0863323	0.449872	0	0.151124	0.151124	0.104598	0
Korea	0.481635	0.0408871	0.0969764	0.0374	0.0644612	0.0181338	0.0134112	0.0833597	0.0787841	0.00619401	0.00555688	0.0182875	0	0.00733905	0.00723613	0.0124734	0
China	13.8568	3.56571	3.79757	1.6967	3.1477	0.562562	0.490027	2.68905	2.71753	0.482581	0.4194	0.721144	0	0.337932	0.333487	0.619307	0
SE.Asia	2.28684	0.262681	0.629526	0.232351	0.212924	0.137762	0.0823539	0.407899	0.400532	0.0354401	0.0307113	0.125065	0	0.0464499	0.0463174	0.041774	0
Indonesia	1.29406	0.0879214	0.327371	0.114617	0.0805808	0.0773558	0.0479061	0.189382	0.187888	0.0128176	0.0113439	0.0654742	0	0.0229233	0.0229233	0.0157564	0
Japan	0.805405	0.129929	0.222526	0.0648799	0.164691	0.0367767	0.0400638	0.133272	0.124204	0.0206836	0.0180334	0.0430594	0	0.0125554	0.0123933	0.0318773	0
Oceania	0.412337	0.0221868	0.0827411	0.0348355	0.0323297	0.014689	0.0104402	0.0777429	0.0723271	0.00336794	0.00302459	0.0165361	0	0.00695965	0.0069572	0.00637185	0
RS.Asia	2.72607	0.144052	0.635753	0.213837	0.162709	0.140417	0.0852217	0.396485	0.383426	0.020744	0.0182798	0.127151	0	0.0427674	0.0427674	0.0320058	0
RS.Africa	1.10692	0.0496509	0.240967	0.0896787	0.042128	0.0476577	0.0240695	0.12971	0.12973	0.00704559	0.00617913	0.0481934	0	0.0179357	0.0179357	0.00831996	0
Global	56.7973	6.59115	14.0518	5.46566	6.50847	2.79049	1.80355	9.8052	9.60721	0.923088	0.80866	2.76806	0	1.09105	1.08616	1.28247	0

## Sheet: Fig.3
unit: Gt CO2 eq
Year	GHG_BAS	GHG_HE	GHG_HE-	GHG_HE+	CO2_BAS	CO2_HE	CO2_HE-	CO2_HE+	1.5_7.5%_66%	1.5_7.5%_50%	1.5_7.5%_33%	1.5_15.0%_66%	1.5_15.0%_50%	1.5_15.0%_33%	2.0_7.5%_66%	2.0_7.5%_50%	2.0_7.5%_33%
2020	3.47754	3.47845	3.47534	3.47534	3.17183	3.1727	3.16973	3.16973	3.1592	3.13582	3.09113	3.1735	3.16703	3.15435	3.17552	3.1728	3.16888
2025	3.6584	2.93359	3.04214	2.84006	3.33803	2.75256	2.85387	2.6651	2.74752	2.3337	1.77491	3.08259	2.91951	2.65104	3.13951	3.06368	2.96389
2030	3.79063	2.48102	2.6884	2.31007	3.46616	2.3365	2.53028	2.17665	2.10969	1.42086	0.759607	2.84762	2.46298	1.93057	2.99681	2.80001	2.56224
2035	3.82723	2.08612	2.37218	1.85943	3.5088	1.96568	2.23226	1.7541	1.51464	0.787756	0.288521	2.54417	1.97211	1.30521	2.7904	2.4687	2.11187
2040	3.96136	1.78509	2.09327	1.55043	3.63052	1.68598	1.97419	1.46552	1.04254	0.413613	0.102676	2.21957	1.52557	0.843093	2.55055	2.12214	1.68582
2045	4.06774	1.56985	1.90894	1.32043	3.73389	1.4824	1.80015	1.24784	0.697138	0.209566	0.0350671	1.90212	1.15163	0.528044	2.29814	1.79022	1.31515
2050	4.16863	1.39368	1.74529	1.1391	3.83192	1.31376	1.64299	1.07451	0.45644	0.103544	0.0116418	1.60761	0.853609	0.323435	2.0472	1.48841	1.00837
2055	4.40526	1.33033	1.68095	1.07861	4.04773	1.25205	1.57975	1.01549	0.294085	0.0502111	0.0037856	1.3437	0.623814	0.1948	1.80674	1.22324	0.762787
2060	4.59493	1.29108	1.62956	1.04955	4.2228	1.21302	1.52872	0.987037	0.1871	0.0239991	0.00121166	1.11296	0.450758	0.115788	1.58222	0.995881	0.570795
2065									0.117826	0.0113393	0.000383008	0.914901	0.322718	0.0680975	1.37657	0.804455	0.42335
2070									0.0735784	0.00530764	0.000119855	0.747286	0.22928	0.0397023	1.19096	0.645545	0.311672
2075									0.0456241	0.00246507	3.71951e-05	0.607039	0.161843	0.0229793	1.0254	0.515108	0.228017
2080									0.028121	0.00113736	1.14625e-05	0.490773	0.113607	0.0132182	0.879118	0.409022	0.165918
2085									0.0172433	0.000521819	3.51148e-06	0.395128	0.0793647	0.00756308	0.7509	0.323402	0.120168
2090									0.0105258	0.000238247	1.07022e-06	0.316957	0.0552106	0.00430746	0.639259	0.254744	0.0866766
2095									0.00639989	0.000108314	3.24726e-07	0.253423	0.0382654	0.00244336	0.542607	0.199994	0.0622935
2100									0.00387768	4.90586e-05	9.81424e-08	0.202033	0.0264338	0.00138102	0.459342	0.156543	0.0446257

## Sheet: Fig.4A
unit: 100%
Year	Metal_BAS	Non_metal_BAS	Metal_HE	Non_metal_HE	Metal_HE-	Non_metal_HE-	Metal_HE+	Non_metal_HE+
2001-2020	0.3	0.37	0.3	0.37	0.3	0.37	0.3	0.37
2021-2040	0.45	0.58	0.6	0.75	0.57	0.7	0.64	0.79
2041-2060	0.56	0.62	1.11	1.12	0.94	0.97	1.29	1.3

## Sheet: Fig.4B
Unit: %	Baseline	HE	HE_min	HE_max
East_Asia_alu	0.898	1.38	0.128	0.112
South_Asia_alu_HE	0.254	0.384	0.03	0.022
Other_Asia_alu_HE	0.338	0.526	0.047	0.038
North_America_alu_HE	0.522	0.934	0.118	0.119
South_America_alu_HE	0.333	0.542	0.055	0.05
Europe_alu_HE	0.585	0.973	0.112	0.108
Oceania_alu_HE	0.459	0.785	0.093	0.092
Africa_alu_HE	0.226	0.366	0.03	0.023
East_Asia_steel_HE	0.606	1.016	0.117	0.106
South_Asia_steel_HE	0.212	0.324	0.026	0.019
Other_Asia_steel_HE	0.291	0.476	0.048	0.039
North_America_steel_HE	0.469	0.82	0.098	0.091
South_America_steel_HE	0.291	0.485	0.052	0.045
Europe_steel_HE	0.523	0.94	0.122	0.118
Oceania_steel_HE	0.397	0.719	0.093	0.091
Africa_steel_HE	0.192	0.314	0.027	0.02
East_Asia_copper_HE	0.468	0.779	0.082	0.053
South_Asia_copper_HE	0.174	0.306	0.029	0.016
Other_Asia_copper_HE	0.223	0.402	0.043	0.027
North_America_copper_HE	0.36	0.727	0.102	0.085
South_America_copper_HE	0.228	0.427	0.05	0.035
Europe_copper_HE	0.419	0.819	0.114	0.095
Oceania_copper_HE	0.321	0.621	0.083	0.066
Africa_copper_HE	0.159	0.299	0.03	0.017

## Sheet: Fig.S3
Canada_urban_HE	m2/cap
2010	44.8416
2011	44.9537
2012	45.0926
2013	45.285
2014	45.5577
2015	45.9374
2016	46.434
2017	46.9898
2018	47.5305
2019	48.0076
2020	48.456
2021	48.8608
2022	49.2161
2023	49.5236
2024	49.7849
2025	50.0019
2026	50.1761
2027	50.3094
2028	50.4034
2029	50.4598
2030	50.4804
2031	50.4668
2032	50.4207
2033	50.3439
2034	50.2381
2035	50.105
2036	49.9463
2037	49.7636
2038	49.5588
2039	49.3334
2040	49.0893
2041	48.8281
2042	48.5515
2043	48.2612
2044	47.9591
2045	47.6466
2046	47.3256
2047	46.9978
2048	46.6649
2049	46.3285
2050	45.9905
2051	45.6524
2052	45.3161
2053	44.9832
2054	44.6553
2055	44.3344
2056	44.0219
2057	43.7197
2058	43.4295
2059	43.1529
2060	42.8917

[truncated: 2 more sheets: Fig.S4, Fig.S5]
